# Supplementary material for: The Effect of Oil-Rich Food Waste Substrates, Used as an Alternative Carbon Source, on the Cultivation of Microalgae—A Pilot Study
Source: Microorganisms. 2023 Jun 21;11(7):1621. doi: 10.3390/microorganisms11071621 (PMC10383527; doi:10.3390/microorganisms11071621)
Supplement: Supplementary file 1 [file microorganisms-11-01621-s001.zip]

Archive with 1 entries (1 files):
- microorganisms-2411662-supplementary.pdf
